# Supplementary material for: Tissue Microarray-Based Digital Spatial Profiling of Benign Breast Lobules and Breast Cancers: Feasibility, Biological Coherence, and Cross-Platform Benchmarks
Source: Cancers (Basel). 2025 Nov 27;17(23):3797. doi: 10.3390/cancers17233797 (PMC12691068; doi:10.3390/cancers17233797)
Supplement: Supplementary file 1 [file cancers-17-03797-s001.zip]

Archive with 1 entries (1 files):
- cancers-3995629-supplementaryl.pdf
